# Supplementary material for: Adaptation of Globodera pallida to Individual Components Compromises the Durability of Pyramided Resistance in Potato
Source: Evol Appl. 2025 Nov 18;18(11):e70181. doi: 10.1111/eva.70181 (PMC12626769; doi:10.1111/eva.70181)
Supplement: Supplementary file 2 — Table S1: Table of candidate genes in regions under selection that have passed all filtering stages. Each sheet corresponds to the content of the candidate region of a scaffold associated with a specific resistance. For each gene is associated: the identifier (GENE_ID), the functional annotation (ANNOTATION), the number of predicted transmembrane domains (TM), and the presence or absence of a predicted signal peptide (SP, 1 indicating presence and 0 absence). [file EVA-18-e70181-s001.xlsx]

## Sheet: GpaXIspl_S008
GENE_ID	ANNOTATION	TM	SP
Gpal_D383_g07795	KHN79144.1Innexin unc-9	6	0
Gpal_D383_g07796	---NA---	0	Y
Gpal_D383_g07798	KAF7640032.1hypothetical protein Mgra_00000477	0	Y
Gpal_D383_g07800	CAD2175360.1unnamed protein product	0	Y
Gpal_D383_g07801	CAP37249.2Protein CBR-RCQ-5	0	0
Gpal_D383_g07802	OZC08783.1metal cation transporter, ZIP family,KHJ94205.1metal cation transporter, ZIP family	2	0
Gpal_D383_g07803	---NA---	1	0
Gpal_D383_g07804	---NA---	0	Y
Gpal_D383_g07805	KFV09945.1Annexin A13	0	0
Gpal_D383_g07807	XP_024509343.1RAC serine/threonine-protein kinase	0	0
Gpal_D383_g07806	---NA---	0	0
Gpal_D383_g07808	---NA---	0	Y
Gpal_D383_g07809	XP_002636527.1C. briggsae CBR-AAT-6 protein	7	0
Gpal_D383_g07810	PAV75816.1hypothetical protein WR25_16820 isoform A	0	0
Gpal_D383_g07811	KHJ87246.1S-(hydroxymethyl)glutathione dehydrogenase/class III alcohol dehydrogenase	0	0
Gpal_D383_g07813	---NA---	0	0
Gpal_D383_g07812	CAD2175077.1unnamed protein product	6	0
Gpal_D383_g07814	CAD2181109.1unnamed protein product	7	0
Gpal_D383_g07816	KAF7629150.1G_PROTEIN_RECEP_F1_2 domain-containing protein	7	0
Gpal_D383_g07817	---NA---	0	Y
Gpal_D383_g07818	---NA---	0	0
Gpal_D383_g07819	KAF7629150.1G_PROTEIN_RECEP_F1_2 domain-containing protein	7	0
Gpal_D383_g07820	CAD2151834.1unnamed protein product	5	0
Gpal_D383_g07824	KAF7629150.1G_PROTEIN_RECEP_F1_2 domain-containing protein	7	0
Gpal_D383_g07827	KAF7633064.1Galectin domain-containing protein	0	Y
Gpal_D383_g07828	KHN87416.1Leucine-rich repeat-containing protein 70	1	0
Gpal_D383_g07829	XP_024509759.1Bifunctional epoxide hydrolase 2	0	0
Gpal_D383_g07830	---NA---	0	0
Gpal_D383_g07831	---NA---	0	0
Gpal_D383_g07832	---NA---	0	0
Gpal_D383_g07833	---NA---	0	0
Gpal_D383_g07834	KHN82806.1Glutamate carboxypeptidase 2 -like protein	0	0
Gpal_D383_g07835	CAD2158778.1unnamed protein product	0	0
Gpal_D383_g07836	---NA---	0	0
Gpal_D383_g07837	KAF7629191.17TM_GPCR_Srx domain-containing protein,---NA---	2	0
Gpal_D383_g07838	---NA---	0	0
Gpal_D383_g07839	---NA---	0	0
Gpal_D383_g07840	---NA---	0	0
Gpal_D383_g07841	---NA---	0	0
Gpal_D383_g07842	---NA---	0	Y
Gpal_D383_g07844	---NA---	0	Y
Gpal_D383_g07843	KHN86740.1Adenosine monophosphate-protein transferase FICD -like protein	0	0
Gpal_D383_g07845	---NA---	0	0
Gpal_D383_g07846	---NA---	0	0
Gpal_D383_g07847	KHN85636.1Serine/threonine-protein kinase pim-3	0	0
Gpal_D383_g07848	---NA---	0	0
Gpal_D383_g07849	KAF7635322.1AB hydrolase-1 domain-containing protein	0	0
Gpal_D383_g07850	---NA---	0	0
Gpal_D383_g07851	---NA---	0	Y
Gpal_D383_g07852	---NA---	0	Y
Gpal_D383_g07853	---NA---	0	Y
Gpal_D383_g07856	---NA---	0	Y
Gpal_D383_g07854	---NA---	0	0
Gpal_D383_g07855	---NA---	0	0
Gpal_D383_g07857	CAD2189962.1unnamed protein product	5	0
Gpal_D383_g07859	KAF7635247.1hypothetical protein Mgra_00005363	7	0
Gpal_D383_g07858	---NA---	0	0
Gpal_D383_g07860	EJW74041.1hypothetical protein WUBG_15054,---NA---	3	0
Gpal_D383_g07861	RCN29413.1regulator of G protein signaling domain protein	0	0
Gpal_D383_g07863	KAF7629182.1PAP_central domain-containing protein	1	0
Gpal_D383_g07864	---NA---	0	Y
Gpal_D383_g07865	---NA---	0	Y
Gpal_D383_g07866	CAB88203.1putative cuticular collagen	1	0
Gpal_D383_g07867	---NA---	0	0
Gpal_D383_g07868	---NA---	0	0
Gpal_D383_g07869	---NA---	1	0
Gpal_D383_g07870	---NA---	0	0
Gpal_D383_g07873	---NA---	0	Y
Gpal_D383_g07876	RCN52314.1oxidoreductase, short chain dehydrogenase/reductase family protein	0	0
Gpal_D383_g07878	KAF7626021.1G_PROTEIN_RECEP_F3_4 domain-containing protein,KHN83295.1Gamma-aminobutyric acid type B receptor subunit 1,XP_020302478.1receptor family ligand binding region containing protein	4	0
Gpal_D383_g07879	---NA---	1	Y
Gpal_D383_g07880	KAF7635888.1hypothetical protein Mgra_00004605, partial	0	0
Gpal_D383_g07881	---NA---	0	0
Gpal_D383_g07883	KHN80292.1putative serpin-like protein	0	Y
Gpal_D383_g07882	---NA---	4	0
Gpal_D383_g07884	---NA---	0	0
Gpal_D383_g07886	XP_024503848.1Serpin domain-containing protein	0	0
Gpal_D383_g07885	---NA---	0	0
Gpal_D383_g07888	PIO52766.1integrase core domain protein	0	0
Gpal_D383_g07892	---NA---	0	0
Gpal_D383_g07893	---NA---	0	0
Gpal_D383_g07894	KAF7640213.1TF_AP-2 domain-containing protein	0	0
Gpal_D383_g07896	---NA---	0	Y
Gpal_D383_g07895	---NA---	0	Y
Gpal_D383_g07897	KAF7634179.1SERPIN domain-containing protein	0	Y
Gpal_D383_g07898	CAD2171155.1unnamed protein product	0	Y
Gpal_D383_g07900	XP_024503848.1Serpin domain-containing protein	0	Y
Gpal_D383_g07899	---NA---	0	Y
Gpal_D383_g07901	---NA---	0	0
Gpal_D383_g07903	KHN75488.1Transthyretin-like protein 46	0	Y
Gpal_D383_g07902	---NA---	0	0
Gpal_D383_g07904	KHN75483.1Transthyretin-like protein 46	0	Y
Gpal_D383_g07905	KHN75484.1Transthyretin-like protein 46	0	Y
Gpal_D383_g07906	---NA---	0	Y
Gpal_D383_g07910	KAF7635516.1Guanylate cyclase	0	0
Gpal_D383_g07913	XP_024499436.1Sodium-and chloride-dependent creatine transporter 1	12	0
Gpal_D383_g07912	RCN29978.1acetyltransferase, GNAT family	0	0
Gpal_D383_g07914	KHN85668.1Proton-coupled folate transporter	11	0
Gpal_D383_g07915	---NA---	1	Y
Gpal_D383_g07916	---NA---	0	0
Gpal_D383_g07917	---NA---	0	0
Gpal_D383_g07918	---NA---	0	Y
Gpal_D383_g07919	---NA---	0	0
Gpal_D383_g07921	---NA---	0	0
Gpal_D383_g07922	---NA---	0	Y
Gpal_D383_g07923	---NA---	0	0
Gpal_D383_g07924	CAD2176026.1unnamed protein product	4	0
Gpal_D383_g07925	---NA---	0	Y
Gpal_D383_g07927	---NA---	0	Y
Gpal_D383_g07929	KHJ84114.1nematode cuticle collagen domain protein	1	0
Gpal_D383_g07928	---NA---	1	0
Gpal_D383_g07930	---NA---	0	Y
Gpal_D383_g07931	---NA---	0	0
Gpal_D383_g07932	---NA---	0	Y
Gpal_D383_g07933	---NA---	0	Y
Gpal_D383_g07934	---NA---	0	Y
Gpal_D383_g07937	---NA---	0	0
Gpal_D383_g07939	---NA---	0	Y
Gpal_D383_g07938	---NA---	1	0
Gpal_D383_g07940	---NA---	0	0
Gpal_D383_g07941	---NA---	0	0
Gpal_D383_g07942	CAD2175494.1unnamed protein product	0	Y
Gpal_D383_g07943	---NA---	0	Y
Gpal_D383_g07945	CAD2158610.1unnamed protein product	0	0
Gpal_D383_g07947	---NA---	2	0
Gpal_D383_g07948	---NA---	2	0
Gpal_D383_g07953	---NA---	0	Y
Gpal_D383_g07952	---NA---	0	0
Gpal_D383_g07954	CAD2207042.1unnamed protein product, partial	0	0
Gpal_D383_g07956	---NA---	1	0
Gpal_D383_g07957	RCN44232.1unspecific monooxygenase	2	0
Gpal_D383_g07958	5OEU_AThe structure of a glutathione synthetase like-effector (GSS22) from Globodera pallida in ADP-bound closed conformation.	0	Y
Gpal_D383_g07959	---NA---	0	Y
Gpal_D383_g07961	---NA---	0	Y
Gpal_D383_g07965	CDJ82292.1Cytochrome P450 domain containing protein	1	0
Gpal_D383_g07963	---NA---	0	0
Gpal_D383_g07966	KHN73595.1Putative cytochrome P450 CYP13A8	0	0
Gpal_D383_g07968	---NA---	0	0
Gpal_D383_g07967	KAF7632437.1Serpentine receptor class gamma	8	0
Gpal_D383_g07969	---NA---	0	Y
Gpal_D383_g07970	CAD2162519.1unnamed protein product	0	0
Gpal_D383_g07973	5OEU_AThe structure of a glutathione synthetase like-effector (GSS22) from Globodera pallida in ADP-bound closed conformation.	0	Y
Gpal_D383_g07976	---NA---	0	0
Gpal_D383_g07977	KAG0725507.1Adenylate cyclase CyaB	0	0
Gpal_D383_g07978	KAF7634338.1RING-type domain-containing protein	1	0
Gpal_D383_g07981	KAF7634338.1RING-type domain-containing protein	1	0
Gpal_D383_g07984	XP_001899587.1Hypothetical 35.6 kDa protein ZK1073.1 in chromosome X, putative	0	0
Gpal_D383_g07983	KAG6167431.1glycylpeptide N-tetradecanoyltransferase	0	0
Gpal_D383_g07986	---NA---	1	0
Gpal_D383_g07985	---NA---	1	0
Gpal_D383_g07987	KAF7632700.17TM_GPCR_Srx domain-containing protein	7	0
Gpal_D383_g07988	AEL16453.1VAP1 protein	0	Y
Gpal_D383_g07990	---NA---	0	0
Gpal_D383_g07991	AEL16453.1VAP1 protein	0	Y
Gpal_D383_g07992	KAF7632700.17TM_GPCR_Srx domain-containing protein	7	0
Gpal_D383_g07994	KAF7632700.17TM_GPCR_Srx domain-containing protein	7	0
Gpal_D383_g07993	5OET_AThe structure of a glutathione synthetase like-effector (GSS30) from Globodera pallida in apoform.	1	Y
Gpal_D383_g07995	---NA---	0	Y
Gpal_D383_g07996	---NA---	0	0
Gpal_D383_g07997	---NA---	0	Y
Gpal_D383_g07999	5OET_AThe structure of a glutathione synthetase like-effector (GSS30) from Globodera pallida in apoform.	0	Y
Gpal_D383_g08001	5OET_AThe structure of a glutathione synthetase like-effector (GSS30) from Globodera pallida in apoform.	0	Y
Gpal_D383_g08004	5OET_AThe structure of a glutathione synthetase like-effector (GSS30) from Globodera pallida in apoform.	0	Y
Gpal_D383_g08005	CAD2181062.1unnamed protein product	0	Y
Gpal_D383_g08006	---NA---	0	Y
Gpal_D383_g08007	CAD2181062.1unnamed protein product	0	Y
Gpal_D383_g08012	VDL65922.1unnamed protein product, partial	0	0
Gpal_D383_g08014	---NA---	0	0
Gpal_D383_g08016	---NA---	0	0
Gpal_D383_g08015	RWR79312.1E3 ubiquitin-protein ligase RING1-like protein	0	0
Gpal_D383_g08017	KAF7637515.1DUF4440 domain-containing protein	0	0
Gpal_D383_g08019	---NA---	0	0
Gpal_D383_g08018	---NA---	0	0
Gpal_D383_g08021	XP_024499772.1Interleukin-17 family-containing protein,CAD2136064.1unnamed protein product	1	0
Gpal_D383_g08022	KAF7633630.1SHSP domain-containing protein	0	0
Gpal_D383_g08023	---NA---	0	Y
Gpal_D383_g08024	---NA---	0	Y
Gpal_D383_g08025	---NA---	0	0
Gpal_D383_g08026	---NA---	0	Y
Gpal_D383_g08031	CAD2200848.1unnamed protein product	5	0
Gpal_D383_g08034	CAD2152471.1unnamed protein product	0	0
Gpal_D383_g08037	---NA---	0	Y
Gpal_D383_g08036	---NA---	0	0
Gpal_D383_g08038	KAG1362400.1putative E3 ubiquitin-protein ligase RHA1B	0	0
Gpal_D383_g08039	---NA---	0	Y
Gpal_D383_g08040	NP_496228.1Phospholipase A2	0	0
Gpal_D383_g08041	---NA---	0	0
Gpal_D383_g08042	---NA---	0	Y
Gpal_D383_g08043	CAD2176540.1unnamed protein product	7	0
Gpal_D383_g08044	---NA---	0	Y
Gpal_D383_g08045	XP_003114142.1CRE-ODC-1 protein	0	0
Gpal_D383_g08046	KAF7640207.1UDPGT domain-containing protein	0	0
Gpal_D383_g08047	---NA---	0	Y
Gpal_D383_g08048	---NA---	0	Y
Gpal_D383_g08049	---NA---	0	Y
Gpal_D383_g08050	---NA---	0	Y
Gpal_D383_g08051	KHN76207.1Putative transporter	5	0
Gpal_D383_g08052	---NA---	0	Y
Gpal_D383_g08053	XP_029634252.1annexin A6 isoform X3	0	0
Gpal_D383_g08054	---NA---	0	0
Gpal_D383_g08055	NP_501799.4MAM domain-containing protein	1	0
Gpal_D383_g08056	---NA---	0	Y
Gpal_D383_g08057	---NA---	0	Y
Gpal_D383_g08060	---NA---	0	0
Gpal_D383_g08059	---NA---	2	0
Gpal_D383_g08062	---NA---	0	0
Gpal_D383_g08063	---NA---	0	Y
Gpal_D383_g08065	---NA---	1	Y
Gpal_D383_g08066	---NA---	1	0
Gpal_D383_g08067	---NA---	0	0
Gpal_D383_g08069	---NA---	0	0
Gpal_D383_g08072	5OET_AThe structure of a glutathione synthetase like-effector (GSS30) from Globodera pallida in apoform.	0	Y
Gpal_D383_g08071	XP_020967439.1RING-H2 finger protein ATL52-like	0	0
Gpal_D383_g08070	CAD2164791.1unnamed protein product	0	Y
Gpal_D383_g08073	CAD2157474.1unnamed protein product	0	0
Gpal_D383_g08074	---NA---	0	Y
Gpal_D383_g08075	---NA---	0	Y
Gpal_D383_g08078	CAD2169793.1unnamed protein product	0	Y
Gpal_D383_g08077	KAF7640102.1Serpentine receptor class gamma	7	0
Gpal_D383_g08079	---NA---	0	0
Gpal_D383_g08080	---NA---	0	0
Gpal_D383_g08081	XP_002124942.1dual specificity protein kinase TTK-like,---NA---	1	0

## Sheet: GpaVspl_S008
GENE_ID	ANNOTATION	TM	SP
Gpal_D383_g07873	---NA---	0	Y
Gpal_D383_g07876	RCN52314.1oxidoreductase, short chain dehydrogenase/reductase family protein	0	0
Gpal_D383_g07878	KAF7626021.1G_PROTEIN_RECEP_F3_4 domain-containing protein,KHN83295.1Gamma-aminobutyric acid type B receptor subunit 1,XP_020302478.1receptor family ligand binding region containing protein	4	0
Gpal_D383_g07879	---NA---	1	Y
Gpal_D383_g07880	KAF7635888.1hypothetical protein Mgra_00004605, partial	0	0
Gpal_D383_g07881	---NA---	0	0
Gpal_D383_g07882	---NA---	4	0
Gpal_D383_g07883	KHN80292.1putative serpin-like protein	0	Y
Gpal_D383_g07884	---NA---	0	0
Gpal_D383_g07886	XP_024503848.1Serpin domain-containing protein	0	0
Gpal_D383_g07885	---NA---	0	0
Gpal_D383_g07887	---NA---	0	0
Gpal_D383_g07888	PIO52766.1integrase core domain protein	0	0
Gpal_D383_g07889	---NA---	0	0
Gpal_D383_g07892	---NA---	0	0
Gpal_D383_g07891	---NA---	0	0
Gpal_D383_g07893	---NA---	0	0
Gpal_D383_g07894	KAF7640213.1TF_AP-2 domain-containing protein	0	0
Gpal_D383_g07895	---NA---	0	Y
Gpal_D383_g07897	KAF7634179.1SERPIN domain-containing protein	0	Y
Gpal_D383_g07898	CAD2171155.1unnamed protein product	0	Y
Gpal_D383_g07899	---NA---	0	Y
Gpal_D383_g07900	XP_024503848.1Serpin domain-containing protein	0	Y
Gpal_D383_g07901	---NA---	0	0
Gpal_D383_g07902	---NA---	0	0
Gpal_D383_g07903	KHN75488.1Transthyretin-like protein 46	0	Y
Gpal_D383_g07904	KHN75483.1Transthyretin-like protein 46	0	Y
Gpal_D383_g07905	KHN75484.1Transthyretin-like protein 46	0	Y
Gpal_D383_g07906	---NA---	0	Y
Gpal_D383_g07907	XP_038060059.1uncharacterized protein LOC119731108	0	0
Gpal_D383_g07912	RCN29978.1acetyltransferase, GNAT family	0	0
Gpal_D383_g07913	XP_024499436.1Sodium-and chloride-dependent creatine transporter 1	12	0
Gpal_D383_g07914	KHN85668.1Proton-coupled folate transporter	11	0
Gpal_D383_g07915	---NA---	1	Y
Gpal_D383_g07916	---NA---	0	0
Gpal_D383_g07917	---NA---	0	0
Gpal_D383_g07918	---NA---	0	Y
Gpal_D383_g07919	---NA---	0	0
Gpal_D383_g07921	---NA---	0	0
Gpal_D383_g07922	---NA---	0	Y
Gpal_D383_g07924	CAD2176026.1unnamed protein product	4	0
Gpal_D383_g07923	---NA---	0	0
Gpal_D383_g07925	---NA---	0	Y
Gpal_D383_g07926	---NA---	0	0
Gpal_D383_g07927	---NA---	0	Y
Gpal_D383_g07928	---NA---	1	0
Gpal_D383_g07929	KHJ84114.1nematode cuticle collagen domain protein	1	0
Gpal_D383_g07930	---NA---	0	Y
Gpal_D383_g07931	---NA---	0	0
Gpal_D383_g07932	---NA---	0	Y
Gpal_D383_g07933	---NA---	0	Y
Gpal_D383_g07934	---NA---	0	Y
Gpal_D383_g07938	---NA---	1	0
Gpal_D383_g07937	---NA---	0	0
Gpal_D383_g07939	---NA---	0	Y
Gpal_D383_g07940	---NA---	0	0
Gpal_D383_g07941	---NA---	0	0
Gpal_D383_g07942	CAD2175494.1unnamed protein product	0	Y
Gpal_D383_g07943	---NA---	0	Y
Gpal_D383_g07944	---NA---	0	0
Gpal_D383_g07945	CAD2158610.1unnamed protein product	0	0
Gpal_D383_g07947	---NA---	2	0
Gpal_D383_g07949	---NA---	0	Y
Gpal_D383_g07948	---NA---	2	0
Gpal_D383_g07952	---NA---	0	0
Gpal_D383_g07958	5OEU_AThe structure of a glutathione synthetase like-effector (GSS22) from Globodera pallida in ADP-bound closed conformation.	0	Y
Gpal_D383_g07959	---NA---	0	Y
Gpal_D383_g07960	---NA---	0	Y
Gpal_D383_g07965	CDJ82292.1Cytochrome P450 domain containing protein	1	0
Gpal_D383_g07962	XP_003107836.1CRE-GLB-2 protein	0	0
Gpal_D383_g07963	---NA---	0	0
Gpal_D383_g07966	KHN73595.1Putative cytochrome P450 CYP13A8	0	0
Gpal_D383_g07967	KAF7632437.1Serpentine receptor class gamma	8	0
Gpal_D383_g07968	---NA---	0	0
Gpal_D383_g07970	CAD2162519.1unnamed protein product	0	0
Gpal_D383_g07975	5OEU_AThe structure of a glutathione synthetase like-effector (GSS22) from Globodera pallida in ADP-bound closed conformation.	0	Y
Gpal_D383_g07976	---NA---	0	0
Gpal_D383_g07977	KAG0725507.1Adenylate cyclase CyaB	0	0
Gpal_D383_g07980	KAG0725507.1Adenylate cyclase CyaB	0	0
Gpal_D383_g07978	KAF7634338.1RING-type domain-containing protein	1	0
Gpal_D383_g07981	KAF7634338.1RING-type domain-containing protein	1	0
Gpal_D383_g07983	KAG6167431.1glycylpeptide N-tetradecanoyltransferase	0	0
Gpal_D383_g07984	XP_001899587.1Hypothetical 35.6 kDa protein ZK1073.1 in chromosome X, putative	0	0
Gpal_D383_g07986	---NA---	1	0
Gpal_D383_g07988	AEL16453.1VAP1 protein	0	Y
Gpal_D383_g07989	---NA---	3	0
Gpal_D383_g07990	---NA---	0	0
Gpal_D383_g07992	KAF7632700.17TM_GPCR_Srx domain-containing protein	7	0
Gpal_D383_g07993	5OET_AThe structure of a glutathione synthetase like-effector (GSS30) from Globodera pallida in apoform.	1	Y
Gpal_D383_g07994	KAF7632700.17TM_GPCR_Srx domain-containing protein	7	0
Gpal_D383_g07995	---NA---	0	Y
Gpal_D383_g07997	---NA---	0	Y
Gpal_D383_g07998	CAD5151713.1unnamed protein product	4	0
Gpal_D383_g07999	5OET_AThe structure of a glutathione synthetase like-effector (GSS30) from Globodera pallida in apoform.	0	Y
Gpal_D383_g08001	5OET_AThe structure of a glutathione synthetase like-effector (GSS30) from Globodera pallida in apoform.	0	Y
Gpal_D383_g08004	5OET_AThe structure of a glutathione synthetase like-effector (GSS30) from Globodera pallida in apoform.	0	Y
Gpal_D383_g08005	CAD2181062.1unnamed protein product	0	Y
Gpal_D383_g08007	CAD2181062.1unnamed protein product	0	Y
Gpal_D383_g08008	---NA---	0	Y
Gpal_D383_g08012	VDL65922.1unnamed protein product, partial	0	0
Gpal_D383_g08014	---NA---	0	0
Gpal_D383_g08015	RWR79312.1E3 ubiquitin-protein ligase RING1-like protein	0	0
Gpal_D383_g08016	---NA---	0	0
Gpal_D383_g08017	KAF7637515.1DUF4440 domain-containing protein	0	0
Gpal_D383_g08019	---NA---	0	0
Gpal_D383_g08021	XP_024499772.1Interleukin-17 family-containing protein,CAD2136064.1unnamed protein product	1	0
Gpal_D383_g08022	KAF7633630.1SHSP domain-containing protein	0	0
Gpal_D383_g08023	---NA---	0	Y
Gpal_D383_g08024	---NA---	0	Y
Gpal_D383_g08025	---NA---	0	0
Gpal_D383_g08026	---NA---	0	Y
Gpal_D383_g08027	CAD2157129.1unnamed protein product	0	0
Gpal_D383_g08028	---NA---	0	0
Gpal_D383_g08029	KAG1362400.1putative E3 ubiquitin-protein ligase RHA1B	0	Y
Gpal_D383_g08031	CAD2200848.1unnamed protein product	5	0
Gpal_D383_g08033	CAD2200848.1unnamed protein product	2	0
Gpal_D383_g08037	---NA---	0	Y
Gpal_D383_g08034	CAD2152471.1unnamed protein product	0	0
Gpal_D383_g08035	---NA---	0	0
Gpal_D383_g08038	KAG1362400.1putative E3 ubiquitin-protein ligase RHA1B	0	0
Gpal_D383_g08039	---NA---	0	Y
Gpal_D383_g08040	NP_496228.1Phospholipase A2	0	0
Gpal_D383_g08041	---NA---	0	0
Gpal_D383_g08042	---NA---	0	Y
Gpal_D383_g08043	CAD2176540.1unnamed protein product	7	0
Gpal_D383_g08045	XP_003114142.1CRE-ODC-1 protein	0	0
Gpal_D383_g08044	---NA---	0	Y
Gpal_D383_g08046	KAF7640207.1UDPGT domain-containing protein	0	0
Gpal_D383_g08047	---NA---	0	Y
Gpal_D383_g08048	---NA---	0	Y
Gpal_D383_g08049	---NA---	0	Y
Gpal_D383_g08050	---NA---	0	Y
Gpal_D383_g08051	KHN76207.1Putative transporter	5	0
Gpal_D383_g08052	---NA---	0	Y
Gpal_D383_g08053	XP_029634252.1annexin A6 isoform X3	0	0
Gpal_D383_g08054	---NA---	0	0
Gpal_D383_g08055	NP_501799.4MAM domain-containing protein	1	0
Gpal_D383_g08056	---NA---	0	Y
Gpal_D383_g08057	---NA---	0	Y
Gpal_D383_g08060	---NA---	0	0
Gpal_D383_g08059	---NA---	2	0
Gpal_D383_g08065	---NA---	1	Y
Gpal_D383_g08066	---NA---	1	0
Gpal_D383_g08067	---NA---	0	0
Gpal_D383_g08072	5OET_AThe structure of a glutathione synthetase like-effector (GSS30) from Globodera pallida in apoform.	0	Y
Gpal_D383_g08070	CAD2164791.1unnamed protein product	0	Y
Gpal_D383_g08071	XP_020967439.1RING-H2 finger protein ATL52-like	0	0
Gpal_D383_g08073	CAD2157474.1unnamed protein product	0	0
Gpal_D383_g08074	---NA---	0	Y
Gpal_D383_g08075	---NA---	0	Y
Gpal_D383_g08076	KAF7640102.1Serpentine receptor class gamma	7	0
Gpal_D383_g08077	KAF7640102.1Serpentine receptor class gamma	7	0
Gpal_D383_g08078	CAD2169793.1unnamed protein product	0	Y
Gpal_D383_g08079	---NA---	0	0
Gpal_D383_g08080	---NA---	0	0
Gpal_D383_g08081	XP_002124942.1dual specificity protein kinase TTK-like,---NA---	1	0
Gpal_D383_g08082	---NA---	0	Y
Gpal_D383_g08083	WP_191190711.1FAD-binding protein,WP_078346502.1FAD-binding protein	0	0
Gpal_D383_g08084	---NA---	1	0
Gpal_D383_g08085	---NA---	0	0
Gpal_D383_g08087	---NA---	0	0
Gpal_D383_g08086	---NA---	0	0
Gpal_D383_g08088	---NA---	0	0
Gpal_D383_g08090	---NA---	0	0
Gpal_D383_g08091	---NA---	0	0
Gpal_D383_g08089	---NA---	0	0
Gpal_D383_g08092	---NA---	0	0
Gpal_D383_g08093	---NA---	0	Y
Gpal_D383_g08094	---NA---	0	0

## Sheet: GpaV+XIspl_S008
GENE_ID	ANNOTATION	TM	SP
Gpal_D383_g07740	---NA---	2	0
Gpal_D383_g07739	KAF7633130.1Cysteine synthase	0	0
Gpal_D383_g07742	KAF7630839.1Thioredoxin-like protein	0	0
Gpal_D383_g07743	---NA---	0	0
Gpal_D383_g07744	---NA---	1	0
Gpal_D383_g07746	---NA---	0	Y
Gpal_D383_g07745	---NA---	0	0
Gpal_D383_g07747	KAF7639985.1putative GTP-binding protein 6	1	Y
Gpal_D383_g07748	CAD2192600.1unnamed protein product	5	0
Gpal_D383_g07749	---NA---	0	0
Gpal_D383_g07750	---NA---	0	Y
Gpal_D383_g07756	CAD2146294.1unnamed protein product	0	0
Gpal_D383_g07757	CAD2141451.1unnamed protein product	0	0
Gpal_D383_g07759	---NA---	0	0
Gpal_D383_g07758	CAP26728.2Protein CBG06419	0	Y
Gpal_D383_g07762	KAF7633024.1THAP-type domain-containing protein	0	0
Gpal_D383_g07761	---NA---	0	Y
Gpal_D383_g07763	---NA---	0	0
Gpal_D383_g07764	KHN79142.1Innexin unc-7	0	0
Gpal_D383_g07765	SKC30525.1 Innexin	0	0
Gpal_D383_g07766	---NA---	0	0
Gpal_D383_g07767	---NA---	0	0
Gpal_D383_g07769	---NA---	0	Y
Gpal_D383_g07768	---NA---	0	0
Gpal_D383_g07770	---NA---	0	0
Gpal_D383_g07773	XP_003139854.160S ribosomal protein L12	0	0
Gpal_D383_g07771	---NA---	0	Y
Gpal_D383_g07772	VIO99231.1 alveolar soft part sarcoma chromosome region, candidate 1, putative	0	0
Gpal_D383_g07774	KAF7636718.1Ribosomal_L23eN domain-containing protein	0	0
Gpal_D383_g07775	OMJ69895.1hypothetical protein SteCoe_32265	0	Y
Gpal_D383_g07776	---NA---	0	Y
Gpal_D383_g07777	CAD2193801.1unnamed protein product	7	0
Gpal_D383_g07780	CAD2195716.1unnamed protein product	0	Y
Gpal_D383_g07781	KAF7631155.1Protein kinase domain-containing protein	0	0
Gpal_D383_g07782	KAF7634308.1Polypeptide N-acetylgalactosaminyltransferase	0	0
Gpal_D383_g07784	KHN72856.1Asparagine synthetase [glutamine-hydrolyzing] 1	0	0
Gpal_D383_g07783	---NA---	0	0
Gpal_D383_g07787	CDJ87805.1Outer mitochondrial membrane transport complex protein domain containing protein	0	0
Gpal_D383_g07788	---NA---	0	0
Gpal_D383_g07789	---NA---	0	Y
Gpal_D383_g07802	OZC08783.1metal cation transporter, ZIP family,KHJ94205.1metal cation transporter, ZIP family	2	0
Gpal_D383_g07803	---NA---	1	0
Gpal_D383_g07825	---NA---,CAD2192600.1unnamed protein product,CAD2179000.1unnamed protein product	3	0
Gpal_D383_g07828	KHN87416.1Leucine-rich repeat-containing protein 70	1	0
Gpal_D383_g07827	KAF7633064.1Galectin domain-containing protein	0	Y
Gpal_D383_g07829	XP_024509759.1Bifunctional epoxide hydrolase 2	0	0
Gpal_D383_g07830	---NA---	0	0
Gpal_D383_g07831	---NA---	0	0
Gpal_D383_g07832	---NA---	0	0
Gpal_D383_g07833	---NA---	0	0
Gpal_D383_g07834	KHN82806.1Glutamate carboxypeptidase 2 -like protein	0	0
Gpal_D383_g07835	CAD2158778.1unnamed protein product,CAP25179.2Protein CBG04516	0	0
Gpal_D383_g07836	---NA---	0	0
Gpal_D383_g07837	KAF7629191.17TM_GPCR_Srx domain-containing protein,---NA---	2	0
Gpal_D383_g07838	---NA---	0	0
Gpal_D383_g07839	---NA---	0	0
Gpal_D383_g07840	---NA---	0	0
Gpal_D383_g07841	---NA---	0	0
Gpal_D383_g07842	---NA---	0	Y
Gpal_D383_g07843	KHN86740.1Adenosine monophosphate-protein transferase FICD -like protein	0	0
Gpal_D383_g07844	---NA---	0	Y
Gpal_D383_g07845	---NA---	0	0
Gpal_D383_g07846	---NA---	0	0
Gpal_D383_g07847	KHN85636.1Serine/threonine-protein kinase pim-3	0	0
Gpal_D383_g07848	---NA---	0	0
Gpal_D383_g07849	KAF7635322.1AB hydrolase-1 domain-containing protein	0	0
Gpal_D383_g07850	---NA---	0	0
Gpal_D383_g07851	---NA---	0	Y
Gpal_D383_g07852	---NA---	0	Y
Gpal_D383_g07853	---NA---	0	Y
Gpal_D383_g07855	---NA---	0	0
Gpal_D383_g07856	---NA---	0	Y
Gpal_D383_g07857	CAD2189962.1unnamed protein product	5	0
Gpal_D383_g07854	---NA---	0	0
Gpal_D383_g07859	KAF7635247.1hypothetical protein Mgra_00005363	7	0
Gpal_D383_g07858	---NA---	0	0
Gpal_D383_g07860	EJW74041.1hypothetical protein WUBG_15054,---NA---	3	0
Gpal_D383_g07861	RCN29413.1regulator of G protein signaling domain protein	0	0
Gpal_D383_g07862	---NA---	0	0
Gpal_D383_g07863	KAF7629182.1PAP_central domain-containing protein	1	0
Gpal_D383_g07864	---NA---	0	Y
Gpal_D383_g07865	---NA---	0	Y
Gpal_D383_g07866	CAB88203.1putative cuticular collagen	1	0
Gpal_D383_g07867	---NA---	0	0
Gpal_D383_g07868	---NA---	0	0
Gpal_D383_g07869	---NA---	1	0
Gpal_D383_g07870	---NA---	0	0
Gpal_D383_g07872	NP_501850.1DeHydrogenases, Short chain	0	0
Gpal_D383_g07873	---NA---	0	Y
Gpal_D383_g07875	---NA---	1	Y
Gpal_D383_g07876	RCN52314.1oxidoreductase, short chain dehydrogenase/reductase family protein	0	0
Gpal_D383_g07877	KAF7636579.1Guanylate cyclase	1	0
Gpal_D383_g07878	KAF7626021.1G_PROTEIN_RECEP_F3_4 domain-containing protein,KHN83295.1Gamma-aminobutyric acid type B receptor subunit 1,XP_020302478.1receptor family ligand binding region containing protein	4	0
Gpal_D383_g07879	---NA---	1	Y
Gpal_D383_g07880	KAF7635888.1hypothetical protein Mgra_00004605, partial	0	0
Gpal_D383_g07881	---NA---	0	0
Gpal_D383_g07882	---NA---	4	0
Gpal_D383_g07883	KHN80292.1putative serpin-like protein	0	Y
Gpal_D383_g07884	---NA---	0	0
Gpal_D383_g07886	XP_024503848.1Serpin domain-containing protein	0	0
Gpal_D383_g07885	---NA---	0	0
Gpal_D383_g07887	---NA---	0	0
Gpal_D383_g07888	PIO52766.1integrase core domain protein	0	0
Gpal_D383_g07889	---NA---	0	0
Gpal_D383_g07892	---NA---	0	0
Gpal_D383_g07891	---NA---	0	0
Gpal_D383_g07893	---NA---	0	0
Gpal_D383_g07894	KAF7640213.1TF_AP-2 domain-containing protein	0	0
Gpal_D383_g07895	---NA---	0	Y
Gpal_D383_g07896	---NA---	0	Y
Gpal_D383_g07897	KAF7634179.1SERPIN domain-containing protein	0	Y
Gpal_D383_g07898	CAD2171155.1unnamed protein product	0	Y
Gpal_D383_g07899	---NA---	0	Y
Gpal_D383_g07900	XP_024503848.1Serpin domain-containing protein	0	Y
Gpal_D383_g07901	---NA---	0	0
Gpal_D383_g07902	---NA---	0	0
Gpal_D383_g07903	KHN75488.1Transthyretin-like protein 46	0	Y
Gpal_D383_g07904	KHN75483.1Transthyretin-like protein 46	0	Y
Gpal_D383_g07905	KHN75484.1Transthyretin-like protein 46	0	Y
Gpal_D383_g07906	---NA---	0	Y
Gpal_D383_g07907	XP_038060059.1uncharacterized protein LOC119731108	0	0
Gpal_D383_g07911	KAF7636579.1Guanylate cyclase	0	Y
Gpal_D383_g07910	KAF7635516.1Guanylate cyclase	0	0
Gpal_D383_g07912	RCN29978.1acetyltransferase, GNAT family	0	0
Gpal_D383_g07913	XP_024499436.1Sodium-and chloride-dependent creatine transporter 1	12	0
Gpal_D383_g07914	KHN85668.1Proton-coupled folate transporter	11	0
Gpal_D383_g07915	---NA---	1	Y
Gpal_D383_g07916	---NA---	0	0
Gpal_D383_g07917	---NA---	0	0
Gpal_D383_g07918	---NA---	0	Y
Gpal_D383_g07919	---NA---	0	0
Gpal_D383_g07921	---NA---	0	0
Gpal_D383_g07922	---NA---	0	Y
Gpal_D383_g07924	CAD2176026.1unnamed protein product	4	0
Gpal_D383_g07923	---NA---	0	0
Gpal_D383_g07927	---NA---	0	Y
Gpal_D383_g07928	---NA---	1	0
Gpal_D383_g07929	KHJ84114.1nematode cuticle collagen domain protein	1	0
Gpal_D383_g07930	---NA---	0	Y
Gpal_D383_g07931	---NA---	0	0
Gpal_D383_g07932	---NA---	0	Y
Gpal_D383_g07933	---NA---	0	Y
Gpal_D383_g07934	---NA---	0	Y
Gpal_D383_g07935	---NA---	0	Y
Gpal_D383_g07936	---NA---	0	Y
Gpal_D383_g07938	---NA---	1	0
Gpal_D383_g07937	---NA---	0	0
Gpal_D383_g07939	---NA---	0	Y
Gpal_D383_g07940	---NA---	0	0
Gpal_D383_g07941	---NA---	0	0
Gpal_D383_g07942	CAD2175494.1unnamed protein product	0	Y
Gpal_D383_g07943	---NA---	0	Y
Gpal_D383_g07944	---NA---	0	0
Gpal_D383_g07945	CAD2158610.1unnamed protein product	0	0
Gpal_D383_g07949	---NA---	0	Y
Gpal_D383_g07948	---NA---	2	0
Gpal_D383_g07953	---NA---	0	Y
Gpal_D383_g07952	---NA---	0	0
Gpal_D383_g07954	CAD2207042.1unnamed protein product, partial	0	0
Gpal_D383_g07956	---NA---	1	0
Gpal_D383_g07957	RCN44232.1unspecific monooxygenase	2	0
Gpal_D383_g07958	5OEU_AThe structure of a glutathione synthetase like-effector (GSS22) from Globodera pallida in ADP-bound closed conformation.	0	Y
Gpal_D383_g07959	---NA---	0	Y
Gpal_D383_g07960	---NA---	0	Y
Gpal_D383_g07961	---NA---	0	Y
Gpal_D383_g07962	XP_003107836.1CRE-GLB-2 protein	0	0
Gpal_D383_g07965	CDJ82292.1Cytochrome P450 domain containing protein	1	0
Gpal_D383_g07966	KHN73595.1Putative cytochrome P450 CYP13A8	0	0
Gpal_D383_g07968	---NA---	0	0
Gpal_D383_g07967	KAF7632437.1Serpentine receptor class gamma	8	0
Gpal_D383_g07969	---NA---	0	Y
Gpal_D383_g07970	CAD2162519.1unnamed protein product	0	0
Gpal_D383_g07973	5OEU_AThe structure of a glutathione synthetase like-effector (GSS22) from Globodera pallida in ADP-bound closed conformation.	0	Y
Gpal_D383_g07972	---NA---	0	Y
Gpal_D383_g07975	5OEU_AThe structure of a glutathione synthetase like-effector (GSS22) from Globodera pallida in ADP-bound closed conformation.	0	Y
Gpal_D383_g07974	---NA---	1	0
Gpal_D383_g07976	---NA---	0	0
Gpal_D383_g07977	KAG0725507.1Adenylate cyclase CyaB	0	0
Gpal_D383_g07978	KAF7634338.1RING-type domain-containing protein	1	0
Gpal_D383_g07980	KAG0725507.1Adenylate cyclase CyaB	0	0
Gpal_D383_g07981	KAF7634338.1RING-type domain-containing protein	1	0
Gpal_D383_g07983	KAG6167431.1glycylpeptide N-tetradecanoyltransferase	0	0
Gpal_D383_g07984	XP_001899587.1Hypothetical 35.6 kDa protein ZK1073.1 in chromosome X, putative	0	0
Gpal_D383_g07986	---NA---	1	0
Gpal_D383_g07985	---NA---	1	0
Gpal_D383_g07987	KAF7632700.17TM_GPCR_Srx domain-containing protein	7	0
Gpal_D383_g07988	AEL16453.1VAP1 protein	0	Y
Gpal_D383_g07989	---NA---	3	0
Gpal_D383_g07990	---NA---	0	0
Gpal_D383_g07991	AEL16453.1VAP1 protein	0	Y
Gpal_D383_g07992	KAF7632700.17TM_GPCR_Srx domain-containing protein	7	0
Gpal_D383_g07993	5OET_AThe structure of a glutathione synthetase like-effector (GSS30) from Globodera pallida in apoform.	1	Y
Gpal_D383_g07994	KAF7632700.17TM_GPCR_Srx domain-containing protein	7	0
Gpal_D383_g07995	---NA---	0	Y
Gpal_D383_g07996	---NA---	0	0
Gpal_D383_g07997	---NA---	0	Y
Gpal_D383_g07998	CAD5151713.1unnamed protein product	4	0
Gpal_D383_g07999	5OET_AThe structure of a glutathione synthetase like-effector (GSS30) from Globodera pallida in apoform.	0	Y
Gpal_D383_g08001	5OET_AThe structure of a glutathione synthetase like-effector (GSS30) from Globodera pallida in apoform.	0	Y
Gpal_D383_g08003	CAD2197371.1unnamed protein product, partial	0	0
Gpal_D383_g08004	5OET_AThe structure of a glutathione synthetase like-effector (GSS30) from Globodera pallida in apoform.	0	Y
Gpal_D383_g08005	CAD2181062.1unnamed protein product	0	Y
Gpal_D383_g08006	---NA---	0	Y
Gpal_D383_g08007	CAD2181062.1unnamed protein product	0	Y
Gpal_D383_g08008	---NA---	0	Y
Gpal_D383_g08012	VDL65922.1unnamed protein product, partial	0	0
Gpal_D383_g08015	RWR79312.1E3 ubiquitin-protein ligase RING1-like protein	0	0
Gpal_D383_g08014	---NA---	0	0
Gpal_D383_g08016	---NA---	0	0
Gpal_D383_g08017	KAF7637515.1DUF4440 domain-containing protein	0	0
Gpal_D383_g08019	---NA---	0	0
Gpal_D383_g08021	XP_024499772.1Interleukin-17 family-containing protein,CAD2136064.1unnamed protein product	1	0
Gpal_D383_g08022	KAF7633630.1SHSP domain-containing protein	0	0
Gpal_D383_g08023	---NA---	0	Y
Gpal_D383_g08024	---NA---	0	Y
Gpal_D383_g08025	---NA---	0	0
Gpal_D383_g08026	---NA---	0	Y
Gpal_D383_g08029	KAG1362400.1putative E3 ubiquitin-protein ligase RHA1B	0	Y
Gpal_D383_g08034	CAD2152471.1unnamed protein product	0	0
Gpal_D383_g08033	CAD2200848.1unnamed protein product	2	0
Gpal_D383_g08036	---NA---	0	0
Gpal_D383_g08038	KAG1362400.1putative E3 ubiquitin-protein ligase RHA1B	0	0
Gpal_D383_g08039	---NA---	0	Y
Gpal_D383_g08040	NP_496228.1Phospholipase A2	0	0
Gpal_D383_g08042	---NA---	0	Y
Gpal_D383_g08047	---NA---	0	Y
Gpal_D383_g08046	KAF7640207.1UDPGT domain-containing protein	0	0
Gpal_D383_g08048	---NA---	0	Y
Gpal_D383_g08049	---NA---	0	Y
Gpal_D383_g08050	---NA---	0	Y
Gpal_D383_g08051	KHN76207.1Putative transporter	5	0
Gpal_D383_g08053	XP_029634252.1annexin A6 isoform X3	0	0
Gpal_D383_g08052	---NA---	0	Y
Gpal_D383_g08054	---NA---	0	0
Gpal_D383_g08055	NP_501799.4MAM domain-containing protein	1	0
Gpal_D383_g08056	---NA---	0	Y
Gpal_D383_g08057	---NA---	0	Y
Gpal_D383_g08058	---NA---	1	0
Gpal_D383_g08059	---NA---	2	0
Gpal_D383_g08060	---NA---	0	0
Gpal_D383_g08061	---NA---	0	0
Gpal_D383_g08063	---NA---	0	Y
Gpal_D383_g08066	---NA---	1	0
Gpal_D383_g08067	---NA---	0	0
Gpal_D383_g08069	---NA---	0	0
Gpal_D383_g08070	CAD2164791.1unnamed protein product	0	Y
Gpal_D383_g08068	---NA---	0	0
Gpal_D383_g08072	5OET_AThe structure of a glutathione synthetase like-effector (GSS30) from Globodera pallida in apoform.	0	Y
Gpal_D383_g08071	XP_020967439.1RING-H2 finger protein ATL52-like	0	0
Gpal_D383_g08073	CAD2157474.1unnamed protein product	0	0
Gpal_D383_g08074	---NA---	0	Y
Gpal_D383_g08075	---NA---	0	Y
Gpal_D383_g08077	KAF7640102.1Serpentine receptor class gamma	7	0
Gpal_D383_g08076	KAF7640102.1Serpentine receptor class gamma	7	0
Gpal_D383_g08078	CAD2169793.1unnamed protein product	0	Y
Gpal_D383_g08079	---NA---	0	0
Gpal_D383_g08080	---NA---	0	0
Gpal_D383_g08081	XP_002124942.1dual specificity protein kinase TTK-like,---NA---	1	0
Gpal_D383_g08082	---NA---	0	Y
Gpal_D383_g08083	WP_191190711.1FAD-binding protein,WP_078346502.1FAD-binding protein	0	0
Gpal_D383_g08084	---NA---	1	0
Gpal_D383_g08085	---NA---	0	0
Gpal_D383_g08086	---NA---	0	0
Gpal_D383_g08087	---NA---	0	0
Gpal_D383_g08088	---NA---	0	0
Gpal_D383_g08090	---NA---	0	0
Gpal_D383_g08091	---NA---	0	0
Gpal_D383_g08092	---NA---	0	0
Gpal_D383_g08093	---NA---	0	Y
Gpal_D383_g08094	---NA---	0	0

## Sheet: GpaVspl_S020
GENE_ID	ANNOTATION	TM	SP
Gpal_D383_g13602	---NA---	0	0
Gpal_D383_g13603	---NA---	0	0
Gpal_D383_g13604	QPO14712.1effector protein GLAND16	0	Y
Gpal_D383_g13605	KHJ98920.1pyridine nucleotide-disulfide oxidoreductase	0	0
Gpal_D383_g13606	---NA---	0	0
Gpal_D383_g13608	KAF7634691.1Protein kinase domain-containing protein	1	0
Gpal_D383_g13607	XP_003110496.1CRE-TWK-32 protein,KHN82862.1TWiK family of potassium channels protein 7	6	0
Gpal_D383_g13609	---NA---	0	0
Gpal_D383_g13610	---NA---	0	Y
Gpal_D383_g13611	CDP97605.2BMA-ANOH-1, isoform a	9	0
Gpal_D383_g13612	---NA---	0	0
Gpal_D383_g13613	---NA---	0	0
Gpal_D383_g13614	EPB72731.1multicopper oxidase,KIH64643.1multicopper oxidase	1	0
Gpal_D383_g13615	---NA---	1	Y
Gpal_D383_g13616	KAF7640102.1Serpentine receptor class gamma	7	0
Gpal_D383_g13617	KAF7635008.1hypothetical protein Mgra_00005605, partial	4	0
Gpal_D383_g13618	---NA---	0	Y
Gpal_D383_g13620	---NA---	0	0
Gpal_D383_g13621	KAF7635598.1MFS domain-containing protein	12	0
Gpal_D383_g13622	XP_024508374.1Protein pellino	0	Y
Gpal_D383_g13624	---NA---	0	0
Gpal_D383_g13625	KAF7635409.1MFS domain-containing protein	9	0
Gpal_D383_g13626	CAS00300.1Protein CBG25938	3	Y
Gpal_D383_g13627	---NA---	0	0
Gpal_D383_g13628	CAP21706.1 Protein CBG00253	1	0
Gpal_D383_g13629	---NA---	0	0
Gpal_D383_g13630	---NA---	0	0
Gpal_D383_g13632	---NA---	0	0
Gpal_D383_g13631	---NA---	0	0
Gpal_D383_g13633	KAF7625933.1hypothetical protein Mgra_00009880	7	0
Gpal_D383_g13635	KAF7625933.1hypothetical protein Mgra_00009880	7	0
Gpal_D383_g13634	---NA---	0	0
Gpal_D383_g13638	KHN77702.1Ligand-gated ion channel 50	3	0
Gpal_D383_g13636	KAF7640168.1LIM zinc-binding domain-containing protein	0	0
Gpal_D383_g13639	---NA---	0	Y
Gpal_D383_g13640	TKR73932.1hypothetical protein L596_021175	0	0
Gpal_D383_g13641	KAF7626051.1hypothetical protein Mgra_00009766	4	0
Gpal_D383_g13642	---NA---	0	0
Gpal_D383_g13643	RCN29759.1HAD superfamily hydrolase, 5-nucleotidase,KIH45075.1HAD superfamily hydrolase, 5-nucleotidase	2	0
Gpal_D383_g13644	KHN72885.1G2/mitotic-specific cyclin-A	0	0
Gpal_D383_g13645	ADF56001.1nicotinic acetylcholine receptor alpha subunit 38	4	0
Gpal_D383_g13647	XP_024506201.1Low-density lipoprotein (LDL) receptor class A repeat-containing protein	1	0
Gpal_D383_g13646	---NA---	0	0
Gpal_D383_g13648	KHN75293.1Guanine nucleotide-binding proteinalpha-17 subunit	0	0
Gpal_D383_g13649	---NA---	0	Y
Gpal_D383_g13650	---NA---	0	Y
Gpal_D383_g13652	---NA---	0	Y
Gpal_D383_g13653	---NA---	0	Y
Gpal_D383_g13654	EJW73630.1RhoGAP domain-containing protein	0	0
Gpal_D383_g13655	---NA---	0	0
Gpal_D383_g13656	KAF7636478.1PAPS_reduct domain-containing protein	0	Y
Gpal_D383_g13657	---NA---	0	0
Gpal_D383_g13658	---NA---	0	Y
Gpal_D383_g13659	---NA---	0	0
Gpal_D383_g13660	---NA---	0	Y
Gpal_D383_g13662	ABF51008.1IA7	0	Y
Gpal_D383_g13663	---NA---	0	0
Gpal_D383_g13665	---NA---	0	0
Gpal_D383_g13667	AFH68219.11106 effector family protein variant 1106_3E10	0	Y
Gpal_D383_g13666	---NA---	1	Y
Gpal_D383_g13668	AFH68219.11106 effector family protein variant 1106_3E10	0	Y
Gpal_D383_g13669	CAD2203623.1unnamed protein product, partial	0	0
Gpal_D383_g13670	AFH68219.11106 effector family protein variant 1106_3E10	0	Y
Gpal_D383_g13671	AFH68219.11106 effector family protein variant 1106_3E10	0	Y
Gpal_D383_g13672	KHN80038.1Nuclear hormone receptor family member nhr-14	0	0
Gpal_D383_g13673	---NA---	0	0
Gpal_D383_g13674	---NA---	0	0
Gpal_D383_g13675	---NA---	0	Y
Gpal_D383_g13677	CDJ97847.1Exostosin and EXTL2 domain containing protein	0	Y
Gpal_D383_g13676	KAF7626125.1G_PROTEIN_RECEP_F1_2 domain-containing protein	7	0
Gpal_D383_g13678	CCD62607.1 Glucuronosyltransferase	0	Y
Gpal_D383_g13680	XP_031359323.1UDP-glucuronosyltransferase 2B17-like	0	Y
Gpal_D383_g13679	CCD62607.1 Glucuronosyltransferase	1	0
Gpal_D383_g13681	CAP38167.1 Protein CBG21334	0	0
Gpal_D383_g13681-Gpal_D383_g13682
Gpal_D383_g13682	---NA---	0	Y
Gpal_D383_g13683	KAF7627226.1Neuropeptide-like protein 2	0	Y
Gpal_D383_g13685	---NA---	0	0
Gpal_D383_g13686	---NA---	0	0
Gpal_D383_g13687	CAD2197568.1unnamed protein product	0	Y
Gpal_D383_g13688	CDJ89422.1Reduced folate carrier domain containing protein	3	0
Gpal_D383_g13689	OZC07992.1putative thiamine transporter 1	6	Y
Gpal_D383_g13690	---NA---	0	0
Gpal_D383_g13691	KHN77175.1Putative carbonic anhydrase 5	1	Y
Gpal_D383_g13691-Gpal_D383_g13692
Gpal_D383_g13692	---NA---	0	0
Gpal_D383_g13693	---NA---	0	0
Gpal_D383_g13694	---NA---	0	0
Gpal_D383_g13696	---NA---	1	0
Gpal_D383_g13697	KAF7638061.1hypothetical protein Mgra_00002514	7	0
Gpal_D383_g13695	---NA---	0	0
Gpal_D383_g13698	---NA---	0	0
Gpal_D383_g13699	XP_024509860.1Acyl-CoA synthetase family member 3, mitochondrial	5	0
Gpal_D383_g13700	NP_500306.12-hydroxyacyl-CoA lyase 2	0	0
Gpal_D383_g13701	---NA---	0	0
Gpal_D383_g13702	---NA---	0	0
Gpal_D383_g13703	AFH68219.11106 effector family protein variant 1106_3E10	0	Y
Gpal_D383_g13704	---NA---	0	0
Gpal_D383_g13705	---NA---	0	Y
Gpal_D383_g13706	---NA---	0	0
Gpal_D383_g13707	---NA---	0	0
Gpal_D383_g13709	---NA---	0	0
Gpal_D383_g13710	KAF7640213.1TF_AP-2 domain-containing protein	0	0
Gpal_D383_g13711	---NA---	0	0
Gpal_D383_g13712	CAD2165092.1unnamed protein product	0	0
Gpal_D383_g13713	---NA---	0	0
Gpal_D383_g13715	---NA---	0	0
Gpal_D383_g13714	AFH68239.11106 effector family protein variant 1106_ppC6	0	Y

## Sheet: GpaV+XIspl_S020
GENE_ID	ANNOTATION	TM	SP
Gpal_D383_g13602	---NA---	0	0
Gpal_D383_g13603	---NA---	0	0
Gpal_D383_g13604	QPO14712.1effector protein GLAND16	0	Y
Gpal_D383_g13605	KHJ98920.1pyridine nucleotide-disulfide oxidoreductase	0	0
Gpal_D383_g13606	---NA---	0	0
Gpal_D383_g13607	XP_003110496.1CRE-TWK-32 protein,KHN82862.1TWiK family of potassium channels protein 7	6	0
Gpal_D383_g13608	KAF7634691.1Protein kinase domain-containing protein	1	0
Gpal_D383_g13609	---NA---	0	0
Gpal_D383_g13610	---NA---	0	Y
Gpal_D383_g13611	CDP97605.2BMA-ANOH-1, isoform a	9	0
Gpal_D383_g13612	---NA---	0	0
Gpal_D383_g13613	---NA---	0	0
Gpal_D383_g13614	EPB72731.1multicopper oxidase,KIH64643.1multicopper oxidase	1	0
Gpal_D383_g13615	---NA---	1	Y
Gpal_D383_g13616	KAF7640102.1Serpentine receptor class gamma	7	0
Gpal_D383_g13619	---NA---	0	0
Gpal_D383_g13617	KAF7635008.1hypothetical protein Mgra_00005605, partial	4	0
Gpal_D383_g13618	---NA---	0	Y
Gpal_D383_g13620	---NA---	0	0
Gpal_D383_g13621	KAF7635598.1MFS domain-containing protein	12	0
Gpal_D383_g13622	XP_024508374.1Protein pellino	0	Y
Gpal_D383_g13623	---NA---	0	0
Gpal_D383_g13624	---NA---	0	0
Gpal_D383_g13625	KAF7635409.1MFS domain-containing protein	9	0
Gpal_D383_g13626	CAS00300.1Protein CBG25938	3	Y
Gpal_D383_g13627	---NA---	0	0
Gpal_D383_g13628	CAP21706.1 Protein CBG00253	1	0
Gpal_D383_g13629	---NA---	0	0
Gpal_D383_g13630	---NA---	0	0
Gpal_D383_g13632	---NA---	0	0
Gpal_D383_g13631	---NA---	0	0
Gpal_D383_g13633	KAF7625933.1hypothetical protein Mgra_00009880	7	0
Gpal_D383_g13634	---NA---	0	0
Gpal_D383_g13635	KAF7625933.1hypothetical protein Mgra_00009880	7	0
Gpal_D383_g13638	KHN77702.1Ligand-gated ion channel 50	3	0
Gpal_D383_g13636	KAF7640168.1LIM zinc-binding domain-containing protein	0	0
Gpal_D383_g13637	---NA---	0	Y
Gpal_D383_g13639	---NA---	0	Y
Gpal_D383_g13640	TKR73932.1hypothetical protein L596_021175,CAD5148982.1unnamed protein product	0	0
Gpal_D383_g13641	KAF7626051.1hypothetical protein Mgra_00009766	4	0
Gpal_D383_g13643	RCN29759.1HAD superfamily hydrolase, 5-nucleotidase,KIH45075.1HAD superfamily hydrolase, 5-nucleotidase	2	0
Gpal_D383_g13642	---NA---	0	0
Gpal_D383_g13644	KHN72885.1G2/mitotic-specific cyclin-A	0	0
Gpal_D383_g13645	ADF56001.1nicotinic acetylcholine receptor alpha subunit 38	4	0
Gpal_D383_g13646	---NA---	0	0
Gpal_D383_g13647	XP_024506201.1Low-density lipoprotein (LDL) receptor class A repeat-containing protein	1	0
Gpal_D383_g13648	KHN75293.1Guanine nucleotide-binding proteinalpha-17 subunit	0	0
Gpal_D383_g13649	---NA---	0	Y
Gpal_D383_g13650	---NA---	0	Y
Gpal_D383_g13652	---NA---	0	Y
Gpal_D383_g13653	---NA---	0	Y
Gpal_D383_g13654	EJW73630.1RhoGAP domain-containing protein	0	0
Gpal_D383_g13655	---NA---	0	0
Gpal_D383_g13656	KAF7636478.1PAPS_reduct domain-containing protein	0	Y
Gpal_D383_g13657	---NA---	0	0
Gpal_D383_g13658	---NA---	0	Y
Gpal_D383_g13659	---NA---	0	0
Gpal_D383_g13660	---NA---	0	Y
Gpal_D383_g13661	---NA---	0	0
Gpal_D383_g13662	ABF51008.1IA7	0	Y
Gpal_D383_g13663	---NA---	0	0
Gpal_D383_g13665	---NA---	0	0
Gpal_D383_g13664	---NA---	0	0
Gpal_D383_g13667	AFH68219.11106 effector family protein variant 1106_3E10	0	Y
Gpal_D383_g13666	---NA---	1	Y
Gpal_D383_g13668	AFH68219.11106 effector family protein variant 1106_3E10	0	Y
Gpal_D383_g13669	CAD2203623.1unnamed protein product, partial	0	0
Gpal_D383_g13671	AFH68219.11106 effector family protein variant 1106_3E10	0	Y
Gpal_D383_g13672	KHN80038.1Nuclear hormone receptor family member nhr-14	0	0
Gpal_D383_g13673	---NA---	0	0
Gpal_D383_g13674	---NA---	0	0
Gpal_D383_g13675	---NA---	0	Y
Gpal_D383_g13676	KAF7626125.1G_PROTEIN_RECEP_F1_2 domain-containing protein	7	0
Gpal_D383_g13677	CDJ97847.1Exostosin and EXTL2 domain containing protein	0	Y
Gpal_D383_g13678	CCD62607.1 Glucuronosyltransferase	0	Y
Gpal_D383_g13679	CCD62607.1 Glucuronosyltransferase	1	0
Gpal_D383_g13680	XP_031359323.1UDP-glucuronosyltransferase 2B17-like	0	Y
Gpal_D383_g13681	CAP38167.1 Protein CBG21334	0	0
Gpal_D383_g13682	---NA---	0	Y
Gpal_D383_g13683	KAF7627226.1Neuropeptide-like protein 2	0	Y
Gpal_D383_g13684	KAF7632250.17TM_GPCR_Srx domain-containing protein	7	0
Gpal_D383_g13685	---NA---	0	0
Gpal_D383_g13686	---NA---	0	0
Gpal_D383_g13687	CAD2197568.1unnamed protein product	0	Y
Gpal_D383_g13688	CDJ89422.1Reduced folate carrier domain containing protein	3	0
Gpal_D383_g13689	OZC07992.1putative thiamine transporter 1	6	Y
Gpal_D383_g13690	---NA---	0	0
Gpal_D383_g13691	KHN77175.1Putative carbonic anhydrase 5	1	Y
Gpal_D383_g13692	---NA---	0	0
Gpal_D383_g13693	---NA---	0	0
Gpal_D383_g13694	---NA---	0	0
Gpal_D383_g13696	---NA---	1	0
Gpal_D383_g13695	---NA---	0	0
Gpal_D383_g13697	KAF7638061.1hypothetical protein Mgra_00002514	7	0
Gpal_D383_g13698	---NA---	0	0
Gpal_D383_g13699	XP_024509860.1Acyl-CoA synthetase family member 3, mitochondrial	5	0
Gpal_D383_g13700	NP_500306.12-hydroxyacyl-CoA lyase 2	0	0
Gpal_D383_g13701	---NA---	0	0
Gpal_D383_g13702	---NA---	0	0
Gpal_D383_g13703	AFH68219.11106 effector family protein variant 1106_3E10	0	Y
Gpal_D383_g13704	---NA---	0	0
Gpal_D383_g13705	---NA---	0	Y
Gpal_D383_g13706	---NA---	0	0
Gpal_D383_g13707	---NA---	0	0
Gpal_D383_g13708	---NA---	0	0
Gpal_D383_g13709	---NA---	0	0
Gpal_D383_g13710	KAF7640213.1TF_AP-2 domain-containing protein	0	0
Gpal_D383_g13711	---NA---	0	0
Gpal_D383_g13712	CAD2165092.1unnamed protein product	0	0
Gpal_D383_g13713	---NA---	0	0
Gpal_D383_g13714	AFH68239.11106 effector family protein variant 1106_ppC6	0	Y
Gpal_D383_g13715	---NA---	0	0

## Sheet: GpaVspl_S038
GENE_ID	ANNOTATION	TM	SP
Gpal_D383_g15479	CAD2182910.1unnamed protein product	0	0
Gpal_D383_g15481	KAF7639023.1Serpentine receptor class gamma	9	0
Gpal_D383_g15480	CAD2194920.1unnamed protein product	0	Y
Gpal_D383_g15482	KAF7639483.1Serpentine receptor class gamma	8	0
Gpal_D383_g15483	AXY63859.1glycoprotein precursor	3	0
Gpal_D383_g15486	---NA---	0	0
Gpal_D383_g15487	KAF7638611.1G_PROTEIN_RECEP_F1_2 domain-containing protein	7	0
Gpal_D383_g15489	XP_024509941.1G protein-coupled receptor, rhodopsin-like family and GPCR, rhodopsin-like, 7TM domain and 7TM GPCR, serpentine receptor class w (Srw) family-containing protein	6	0
Gpal_D383_g15490	KAF7639985.1putative GTP-binding protein 6	1	0
Gpal_D383_g15491	---NA---	0	0
Gpal_D383_g15492	KAF7632661.1G_PROTEIN_RECEP_F1_2 domain-containing protein	7	0
Gpal_D383_g15494	---NA---	5	0
Gpal_D383_g15495	CAD2167473.1unnamed protein product	7	0
Gpal_D383_g15497	KAF7639023.1Serpentine receptor class gamma	6	0
Gpal_D383_g15498	KAF7632662.1G_PROTEIN_RECEP_F1_2 domain-containing protein	7	0
Gpal_D383_g15501	KAF7636610.1hypothetical protein Mgra_00004008	0	0
Gpal_D383_g15502	---NA---	0	0
Gpal_D383_g15505	---NA---	0	0
Gpal_D383_g15507	---NA---	0	Y
Gpal_D383_g15508	CAD2167473.1unnamed protein product	6	0
Gpal_D383_g15511	EYC19105.1hypothetical protein Y032_0025g1176	4	0
Gpal_D383_g15512	---NA---	2	0
Gpal_D383_g15513	---NA---	1	0
Gpal_D383_g15516	---NA---	0	0
Gpal_D383_g15514	---NA---	0	0
Gpal_D383_g15515	---NA---	0	0
Gpal_D383_g15518	---NA---	1	0
Gpal_D383_g15520	---NA---	0	0
Gpal_D383_g15521	KAF7633751.1Dimer_Tnp_hAT domain-containing protein	0	0
Gpal_D383_g15524	KAF7629150.1G_PROTEIN_RECEP_F1_2 domain-containing protein	7	0
Gpal_D383_g15523	KIH57436.1integrase core domain protein	0	0
Gpal_D383_g15525	---NA---	0	Y
Gpal_D383_g15526	---NA---	0	0
Gpal_D383_g15527	---NA---	0	Y
Gpal_D383_g15529	CDJ84089.1Nidogen and AMOP domain containing protein	4	0
Gpal_D383_g15528	ABF51008.1IA7	0	Y
Gpal_D383_g15530	WP_144860492.1mannitol dehydrogenase family protein	0	0
Gpal_D383_g15533	---NA---	0	0
Gpal_D383_g15532	---NA---	0	Y
Gpal_D383_g15534	ASX95028.1candidate secreted effector Minc04712	0	0
Gpal_D383_g15535	CAD2182959.1unnamed protein product	7	0
Gpal_D383_g15537	AAD03794.1Tc1-like transposase	0	0
Gpal_D383_g15536	CAD2182959.1unnamed protein product	7	0
Gpal_D383_g15538	CAD2179876.1unnamed protein product	0	0
Gpal_D383_g15539	CAD5224682.1unnamed protein product	0	0
Gpal_D383_g15540	---NA---	0	Y
Gpal_D383_g15541	WP_159585484.1mannitol dehydrogenase family protein	0	0
Gpal_D383_g15542	CAD2188584.1unnamed protein product	7	0
Gpal_D383_g15543	CAD2189962.1unnamed protein product	5	0
Gpal_D383_g15544	KAF7639023.1Serpentine receptor class gamma	1	0
Gpal_D383_g15546	CAD2177757.1unnamed protein product	0	0
Gpal_D383_g15547	KAF7639023.1Serpentine receptor class gamma	7	0
Gpal_D383_g15549	KAF7640102.1Serpentine receptor class gamma	3	Y
Gpal_D383_g15548	CAD2195105.1unnamed protein product	0	0
Gpal_D383_g15550	---NA---	0	0
Gpal_D383_g15551	ABF51008.1IA7	0	Y
Gpal_D383_g15552	CAD2182959.1unnamed protein product	7	0
Gpal_D383_g15553	CAD2161480.1unnamed protein product	0	0
Gpal_D383_g15555	CAD2182959.1unnamed protein product	7	0
Gpal_D383_g15556	KAF7638319.1RNA-binding protein asd-2	0	Y
Gpal_D383_g15557	---NA---	0	0
Gpal_D383_g15558	---NA---	0	Y
Gpal_D383_g15559	---NA---	0	0
Gpal_D383_g15560	---NA---	0	0
Gpal_D383_g15561	CAD2189962.1unnamed protein product	4	0
Gpal_D383_g15563	---NA---	0	0
Gpal_D383_g15562	CAD2182959.1unnamed protein product	6	0
Gpal_D383_g15564	AVA09683.1putative effector protein	0	Y
Gpal_D383_g15565	CAD2189962.1unnamed protein product	5	0
Gpal_D383_g15566	KAF7635466.1ZnMc domain-containing protein	0	0
Gpal_D383_g15567	XP_037824734.1zinc finger BED domain-containing protein 4-like	0	0
Gpal_D383_g15568	CAD2178074.1unnamed protein product	0	0
Gpal_D383_g15569	CAD2195105.1unnamed protein product	0	0
Gpal_D383_g15570	---NA---	0	0
Gpal_D383_g15571	---NA---	2	0
Gpal_D383_g15572	---NA---	0	0
Gpal_D383_g15573	CEF70958.1 FI18312p1	0	Y
Gpal_D383_g15574	---NA---	0	0
Gpal_D383_g15575	EPB78156.1Protein-tyrosine phosphatase	0	0

## Sheet: GpaV+XI_S038
GENE_ID	ANNOTATION	TM	SP
Gpal_D383_g15518	---NA---	1	0
Gpal_D383_g15523	KIH57436.1integrase core domain protein	0	0
Gpal_D383_g15522	---NA---	1	0
Gpal_D383_g15525	---NA---	0	Y
Gpal_D383_g15526	---NA---	0	0
Gpal_D383_g15527	---NA---	0	Y
Gpal_D383_g15528	ABF51008.1IA7	0	Y
Gpal_D383_g15529	CDJ84089.1Nidogen and AMOP domain containing protein	4	0
Gpal_D383_g15530	WP_144860492.1mannitol dehydrogenase family protein	0	0
Gpal_D383_g15531	---NA---	0	0
Gpal_D383_g15532	---NA---	0	Y
Gpal_D383_g15533	---NA---	0	0
Gpal_D383_g15534	ASX95028.1candidate secreted effector Minc04712	0	0
Gpal_D383_g15535	CAD2182959.1unnamed protein product	7	0
Gpal_D383_g15537	AAD03794.1Tc1-like transposase	0	0
Gpal_D383_g15540	---NA---	0	Y
Gpal_D383_g15542	CAD2188584.1unnamed protein product	7	0
Gpal_D383_g15541	WP_159585484.1mannitol dehydrogenase family protein	0	0
Gpal_D383_g15543	CAD2189962.1unnamed protein product	5	0
Gpal_D383_g15544	KAF7639023.1Serpentine receptor class gamma	1	0
Gpal_D383_g15546	CAD2177757.1unnamed protein product	0	0
Gpal_D383_g15547	KAF7639023.1Serpentine receptor class gamma	7	0
Gpal_D383_g15548	CAD2195105.1unnamed protein product	0	0
Gpal_D383_g15549	KAF7640102.1Serpentine receptor class gamma	3	Y
Gpal_D383_g15550	---NA---	0	0
Gpal_D383_g15551	ABF51008.1IA7	0	Y
Gpal_D383_g15552	CAD2182959.1unnamed protein product	7	0
Gpal_D383_g15553	CAD2161480.1unnamed protein product	0	0
Gpal_D383_g15555	CAD2182959.1unnamed protein product	7	0
Gpal_D383_g15556	KAF7638319.1RNA-binding protein asd-2	0	Y
Gpal_D383_g15557	---NA---	0	0
Gpal_D383_g15558	---NA---	0	Y
Gpal_D383_g15559	---NA---	0	0
Gpal_D383_g15560	---NA---	0	0
Gpal_D383_g15561	CAD2189962.1unnamed protein product	4	0
Gpal_D383_g15563	---NA---	0	0
Gpal_D383_g15562	CAD2182959.1unnamed protein product	6	0
Gpal_D383_g15564	AVA09683.1putative effector protein	0	Y
Gpal_D383_g15565	CAD2189962.1unnamed protein product	5	0
Gpal_D383_g15566	KAF7635466.1ZnMc domain-containing protein	0	0
Gpal_D383_g15567	XP_037824734.1zinc finger BED domain-containing protein 4-like	0	0
Gpal_D383_g15568	CAD2178074.1unnamed protein product	0	0
Gpal_D383_g15569	CAD2195105.1unnamed protein product	0	0
Gpal_D383_g15570	---NA---	0	0
Gpal_D383_g15571	---NA---	2	0
Gpal_D383_g15572	---NA---	0	0
Gpal_D383_g15573	CEF70958.1 FI18312p1	0	Y
Gpal_D383_g15574	---NA---	0	0
Gpal_D383_g15575	EPB78156.1Protein-tyrosine phosphatase	0	0
